# Supplementary material for: RNA Sequencing Reveals circRNA Expression Profiles in Chicken DF1 Cells Infected with H5N1 Influenza Virus
Source: Animals (Basel). 2022 Jan 10;12(2):158. doi: 10.3390/ani12020158 (PMC8772545; doi:10.3390/ani12020158)
Supplement: Supplementary file 1 [file animals-12-00158-s001.zip]

Archive with 1 entries (1 files):
- animals-1503522-supplementary.xlsx
