# Supplementary material for: RNA Sequencing Reveals circRNA Expression Profiles in Chicken DF1 Cells Infected with H5N1 Influenza Virus
Source: Animals (Basel). 2022 Jan 10;12(2):158. doi: 10.3390/ani12020158 (PMC8772545; doi:10.3390/ani12020158)
Supplement: Supplementary file 1 [file animals-12-00158-s001.zip › animals-1503522-supplementary.xlsx]

## Sheet: S1 table
Table S1. GO analysis of the parental genes of circRNAs differentially expressed during H5N1 infection.
	Term	The number of genes	P-Value													Term	Count	P-Value
	Significant GO terms in the 6-hour infected group
BP	positive regulation of transcription from RNA polymerase II promoter	13	0.0042													positive regulation of transcription from RNA polymerase II promoter	40	1.4e-06
	negative regulation of organ growth	3	0.0054													regulation of transcription from RNA polymerase II promoter	18	0.0031
	regulation of transcription from RNA polymerase II promoter	8	0.009													peptidyl-threonine phosphorylation	6	0.0034
	mRNA processing	4	0.025													activation of GTPase activity	8	0.0036
	canonical Wnt signaling pathway	4	0.029													peptidyl-serine phosphorylation	11	0.0039
	apoptotic process involved in patterning of blood vessels	2	0.038													multicellular organism development	17	0.005
	anatomical structure regression	2	0.038													intra-Golgi vesicle-mediated transport	5	0.0055
	Wnt signaling pathway involved in dorsal/ventral axis specification	2	0.038													ubiquitin-dependent protein catabolic process	10	0.008
	intracellular signal transduction	7	0.049													positive regulation of transcription, DNA-templated	17	0.0087
	extracellular matrix-cell signaling	2	0.05													coronary artery morphogenesis	3	0.011
	peptidyl-tyrosine autophosphorylation	3	0.062													positive regulation of peptidyl-serine phosphorylation	7	0.012
	microtubule cytoskeleton organization	3	0.062													vesicle-mediated transport	8	0.012
	primitive streak formation	2	0.062													positive regulation of I-kappaB kinase/NF-kappaB signaling	10	0.014
	signaling	2	0.062													endocytosis	8	0.014
	synapse maturation	2	0.062													transcription from RNA polymerase II promoter	10	0.023
	positive regulation of cell growth	3	0.072													negative regulation of NF-kappaB import into nucleus	3	0.026
	regulation of mast cell degranulation	2	0.074													negative regulation of transcription, DNA-templated	13	0.043
	regulation of axon regeneration	2	0.074													protein import into nucleus	5	0.055
	negative regulation of protein serine/threonine kinase activity	2	0.074													miRNA mediated inhibition of translation	3	0.056
	hematopoietic stem cell proliferation	2	0.074													protein phosphorylation	8	0.064
	apical junction assembly	2	0.085													mRNA processing	6	0.067
	intracellular protein transport	5	0.09													positive regulation of axonogenesis	3	0.068
	peptidyl-serine phosphorylation	4	0.093													cytoskeleton-dependent intracellular transport	3	0.068
CC	nucleoplasm	20	0.014													regulation of vesicle fusion	4	0.069
	cytoplasm	35	0.014													toxin transport	4	0.069
	autophagosome	3	0.035													small GTPase mediated signal transduction	12	0.072
	Golgi apparatus	9	0.056													Golgi organization	6	0.076
	receptor complex	4	0.058													innate immune response	9	0.078
	nucleus	31	0.06													negative regulation of transcription from RNA polymerase II promoter	18	0.084
	cytosol	14	0.086													regulation of protein deacetylation	2	0.086
	nucleolus	9	0.099													dorsal root ganglion morphogenesis	2	0.086
	ATP binding	23	0.0025													vestibulocochlear nerve structural organization	2	0.086
MF	poly(A) RNA binding	16	0.0082													sensory neuron axon guidance	2	0.086
	RNA binding	8	0.011													JAK-STAT cascade involved in growth hormone signaling pathway	2	0.086
	RNA polymerase II core promoter proximal region sequence-specific DNA binding	7	0.015
	coreceptor activity involved in Wnt signaling pathway	2	0.025
	RNA polymerase II transcription factor activity, sequence-specific DNA binding	5	0.029
	protein serine/threonine kinase activity	6	0.054													cytoplasm	118	1.8e-05
	pre-mRNA binding	2	0.061													nucleus	114	2e-05
	metal ion binding	13	0.062													focal adhesion	23	0.00074
	GTPase activator activity	5	0.089													nucleoplasm	58	0.0017
	Significant GO terms in the 12-hour infected group															cytosol	44	0.0091
BP	intra-Golgi vesicle-mediated transport	4	0.0077													cell leading edge	5	0.0099
	protein targeting to vacuole	3	0.0084													stress fiber	5	0.042
	collateral sprouting	3	0.0084													endoplasmic reticulum membrane	14	0.051
	positive regulation of transcription from RNA polymerase II promoter	19	0.0085													lamellipodium	8	0.053
	miRNA mediated inhibition of translation	3	0.019													cilium	6	0.059
	positive regulation of I-kappaB kinase/NF-kappaB signaling	7	0.02													microtubule cytoskeleton	6	0.059
	protein localization to cilium	3	0.029													COP9 signalosome	4	0.061
	heart development	7	0.033													recycling endosome	6	0.063
	mRNA processing	5	0.034													adherens junction	4	0.068
	peptidyl-tyrosine autophosphorylation	4	0.043													extracellular exosome	72	0.07
	positive regulation of transcription, DNA-templated	10	0.043													endomembrane system	6	0.082
	JAK-STAT cascade involved in growth hormone signaling pathway	2	0.049													cytoplasmic microtubule	4	0.083
	establishment of cell polarity involved in ameboidal cell migration	2	0.049													actin cytoskeleton	8	0.095
	negative regulation of GTPase activity	3	0.051													myosin complex	5	0.095
	positive regulation of osteoblast differentiation	4	0.058
	protein localization to nucleus	3	0.064
	actin cytoskeleton reorganization	4	0.066
	transcription, DNA-templated	16	0.069													protein serine/threonine kinase activity	18	0.00087
	intracellular signal transduction	10	0.071													receptor signaling protein serine/threonine kinase activity	8	0.0026
	positive regulation of Wnt signaling pathway	3	0.071													GTPase activator activity	14	0.0067
	regulation of cohesin loading	2	0.072													DNA binding	30	0.014
	regulation of cellular response to growth factor stimulus	2	0.072													transcription factor binding	7	0.017
	cell migration	6	0.079													poly(A) RNA binding	39	0.018
	retrograde transport, endosome to Golgi	4	0.079													RNA polymerase II transcription factor activity, sequence-specific DNA binding	10	0.022
	ER to Golgi vesicle-mediated transport	4	0.084													ATP binding	55	0.024
	positive regulation of canonical Wnt signaling pathway	4	0.084													protein homodimerization activity	11	0.031
	positive regulation of telomere maintenance via telomerase	3	0.085													histone binding	4	0.064
	cellular protein localization	3	0.085													SH3 domain binding	3	0.07
	regulation of transcription from RNA polymerase II promoter	9	0.086													ubiquitin protein ligase activity	9	0.094
	axon guidance	5	0.086
	retrograde vesicle-mediated transport, Golgi to ER	3	0.093
	regulation of protein localization to plasma membrane	2	0.095
	optic nerve morphogenesis	2	0.095
	monoubiquitinated histone H2A deubiquitination	2	0.095
	Golgi to vacuole transport	2	0.095
CC	nucleoplasm	37	0.0012
	myosin complex	6	0.0026
	nucleus	61	0.0044
	zonula adherens	3	0.005
	microtubule cytoskeleton	6	0.006
	cytoplasm	62	0.0069
	spindle	5	0.0072
	cell leading edge	4	0.012
	COP9 signalosome	4	0.013
	ruffle	5	0.016
	late endosome membrane	4	0.017
	cytosol	26	0.023
	Golgi apparatus	15	0.028
	bicellular tight junction	5	0.029
	pericentriolar material	3	0.03
	lamellipodium	6	0.039
	centrosome	11	0.045
	SNARE complex	4	0.048
	centriolar satellite	3	0.051
	late endosome	5	0.053
	endoplasmic reticulum membrane	9	0.068
	microtubule	6	0.082
	ER to Golgi transport vesicle membrane	2	0.088
MF	ATP binding	40	0.0002
	poly(A) RNA binding	25	0.0071
	receptor signaling protein serine/threonine kinase activity	5	0.017
	motor activity	4	0.024
	protein serine/threonine kinase activity	9	0.037
	DNA binding	17	0.04
	extracellular matrix structural constituent	4	0.051
	protein homodimerization activity	7	0.052
	signal transducer activity	6	0.052
	ubiquitin-protein transferase activity	7	0.056
	RNA polymerase II transcription factor activity, sequence-specific DNA binding	6	0.066
	metal ion binding	20	0.09
	chloride channel inhibitor activity	2	0.09
	protein heterodimerization activity	5	0.094
	Significant GO terms in the 20-hour infected group
BP	positive regulation of transcription from RNA polymerase II promoter	40	1.4e-06
	regulation of transcription from RNA polymerase II promoter	18	0.0031
	peptidyl-threonine phosphorylation	6	0.0034
	activation of GTPase activity	8	0.0036
	peptidyl-serine phosphorylation	11	0.0039
	multicellular organism development	17	0.005
	intra-Golgi vesicle-mediated transport	5	0.0055
	ubiquitin-dependent protein catabolic process	10	0.008
	positive regulation of transcription, DNA-templated	17	0.0087
	coronary artery morphogenesis	3	0.011
	positive regulation of peptidyl-serine phosphorylation	7	0.012
	vesicle-mediated transport	8	0.012
	positive regulation of I-kappaB kinase/NF-kappaB signaling	10	0.014
	endocytosis	8	0.014
	transcription from RNA polymerase II promoter	10	0.023
	negative regulation of NF-kappaB import into nucleus	3	0.026
	negative regulation of transcription, DNA-templated	13	0.043
	protein import into nucleus	5	0.055
	miRNA mediated inhibition of translation	3	0.056
	protein phosphorylation	8	0.064
	mRNA processing	6	0.067
	positive regulation of axonogenesis	3	0.068
	cytoskeleton-dependent intracellular transport	3	0.068
	regulation of vesicle fusion	4	0.069
	toxin transport	4	0.069
	small GTPase mediated signal transduction	12	0.072
	Golgi organization	6	0.076
	innate immune response	9	0.078
	negative regulation of transcription from RNA polymerase II promoter	18	0.084
	regulation of protein deacetylation	2	0.086
	dorsal root ganglion morphogenesis	2	0.086
	vestibulocochlear nerve structural organization	2	0.086
	sensory neuron axon guidance	2	0.086
	JAK-STAT cascade involved in growth hormone signaling pathway	2	0.086
CC	cytoplasm	118	1.8e-05
	nucleus	114	2e-05
	focal adhesion	23	0.00074
	nucleoplasm	58	0.0017
	ruffle	7	0.0081
	cytosol	44	0.0091
	Golgi apparatus	25	0.0097
	cell leading edge	5	0.0099
	stress fiber	5	0.042
	endoplasmic reticulum membrane	14	0.051
	lamellipodium	8	0.053
	cilium	6	0.059
	microtubule cytoskeleton	6	0.059
	COP9 signalosome	4	0.061
	recycling endosome	6	0.063
	adherens junction	4	0.068
	extracellular exosome	72	0.07
	endomembrane system	6	0.082
	cytoplasmic microtubule	4	0.083
	actin cytoskeleton	8	0.095
	myosin complex	5	0.095
MF	protein serine/threonine kinase activity	18	0.00087
	receptor signaling protein serine/threonine kinase activity	8	0.0026
	GTPase activator activity	14	0.0067
	DNA binding	30	0.014
	transcription factor binding	7	0.017
	poly(A) RNA binding	39	0.018
	RNA polymerase II transcription factor activity, sequence-specific DNA binding	10	0.022
	ATP binding	55	0.024
	protein homodimerization activity	11	0.031
	histone binding	4	0.064
	SH3 domain binding	3	0.07
	ubiquitin protein ligase activity	9	0.094
